# Supplementary material for: Evidence for TGF-β1/Nrf2 Signaling Crosstalk in a Cuprizone Model of Multiple Sclerosis
Source: Antioxidants (Basel). 2024 Jul 29;13(8):914. doi: 10.3390/antiox13080914 (PMC11351764; doi:10.3390/antiox13080914)
Supplement: Supplementary file 1 [file antioxidants-13-00914-s001.zip]

Archive with 1 entries (1 files):
- antioxidants-3131429-supplementary.pdf
